# Supplementary material for: Gigantochloa glabrata (Poaceae, Bambusoideae), a new bamboo species from Yunnan, China
Source: PhytoKeys. 2021 Jan 7;171:37–45. doi: 10.3897/phytokeys.171.59562 (PMC7809009; doi:10.3897/phytokeys.171.59562)
Supplement: XML Treatment for Gigantochloa albociliata [file phytokeys.171.59562-treatment2.xml]

<!DOCTYPE tp:taxon-treatment
  PUBLIC "-//TaxonX//DTD Taxonomic Treatment Publishing DTD v0 20100105//EN" "tax-treatment-NSO.dtd">
<tp:taxon-treatment xmlns:tp="http://www.plazi.org/taxpub"><tp:treatment-meta><kwd-group><label>Taxon classification</label><kwd><named-content xmlns:xlink="http://www.w3.org/1999/xlink" content-type="kingdom">Plantae</named-content></kwd><kwd><named-content xmlns:xlink="http://www.w3.org/1999/xlink" content-type="order">Poales</named-content></kwd><kwd><named-content xmlns:xlink="http://www.w3.org/1999/xlink" content-type="family">Poaceae</named-content></kwd></kwd-group><mixed-citation publication-type="journal"><person-group><name><surname>Xu</surname><given-names>Zu-Chang</given-names></name><name><surname>Liu</surname><given-names>Jing-Xia</given-names></name><name><surname>Li</surname><given-names>De-Zhu</given-names></name></person-group><article-title><italic><tp:taxon-name><tp:taxon-name-part taxon-name-part-type="genus" reg="Gigantochloa">Gigantochloa</tp:taxon-name-part> <tp:taxon-name-part taxon-name-part-type="species" reg="glabrata">glabrata</tp:taxon-name-part></tp:taxon-name></italic> (<tp:taxon-name><tp:taxon-name-part taxon-name-part-type="family">Poaceae</tp:taxon-name-part></tp:taxon-name>, <tp:taxon-name><tp:taxon-name-part taxon-name-part-type="subfamily">Bambusoideae</tp:taxon-name-part></tp:taxon-name>), a new bamboo species from Yunnan, China</article-title><source>PhytoKeys</source><day>07</day><month>1</month><year>2021</year><volume>171</volume><fpage>37</fpage><lpage>45</lpage><pub-id pub-id-type="doi">10.3897/phytokeys.171.59562</pub-id></mixed-citation></tp:treatment-meta><tp:nomenclature><tp:taxon-name><object-id xmlns:xlink="http://www.w3.org/1999/xlink" content-type="arpha" xlink:type="simple">CCB8387E-205F-556A-A8C4-F6177E70A81C</object-id>
            <tp:taxon-name-part taxon-name-part-type="genus" reg="Gigantochloa">Gigantochloa</tp:taxon-name-part>
            <tp:taxon-name-part taxon-name-part-type="species" reg="albociliata">albociliata</tp:taxon-name-part>
          </tp:taxon-name><tp:taxon-authority>(Munro) Kurz, Prelim. Rep. Forest Pegu, App. A:136 1875 (‘albo-ciliata’)</tp:taxon-authority><tp:nomenclature-citation-list><tp:nomenclature-citation><tp:taxon-name>
                <tp:taxon-name-part taxon-name-part-type="genus" reg="Oxytenanthera"/>
                <tp:taxon-name-part taxon-name-part-type="species" reg="albociliata"/>
              </tp:taxon-name><comment>≡ <tp:taxon-name><tp:taxon-name-part taxon-name-part-type="genus" reg="Oxytenanthera">Oxytenanthera</tp:taxon-name-part> <tp:taxon-name-part taxon-name-part-type="species" reg="albociliata">albociliata</tp:taxon-name-part></tp:taxon-name> Munro, Trans. Linn. Soc. London, 26: 129. 1868 (‘<italic>albo-ciliata</italic>’). –Type: Myanmar, Pegu, <italic>Brandis 19</italic> (syntype: K, K000710255!); Myanmar, Moulmein, <italic>Falconer 27</italic> (syntype: K, K000710256!). </comment></tp:nomenclature-citation></tp:nomenclature-citation-list></tp:nomenclature><tp:treatment-sec sec-type="diagnosis" id="SECID0EKOAE"><title>Diagnosis.</title><p><italic><tp:taxon-name><tp:taxon-name-part taxon-name-part-type="genus" reg="Gigantochloa">Gigantochloa</tp:taxon-name-part> <tp:taxon-name-part taxon-name-part-type="species" reg="albociliata">albociliata</tp:taxon-name-part></tp:taxon-name></italic> has reflexed culm sheath blades, culm sheath ligules 14–18 mm high, erose-toothed; culms have white hispid; dominant branches conspicuous.</p></tp:treatment-sec><tp:treatment-sec sec-type="Specimen examined" id="SECID0E2OAE"><title>Specimen examined.</title><p>China. Yunnan: Menghai Country, Daluo Town, 22 April 2016, <italic>Liujx16024</italic>, <italic>Liujx16027</italic> (<named-content xmlns:xlink="http://www.w3.org/1999/xlink" content-type="dwc:institutional_code" xlink:type="simple">KUN</named-content>!); ibid., 10, December, 2016, <italic>Liujx16056</italic> (<named-content xmlns:xlink="http://www.w3.org/1999/xlink" content-type="dwc:institutional_code" xlink:type="simple">KUN</named-content>!); ibid., Manka, 22 October 1978, <italic>J. L. Sun 18069</italic> (<named-content xmlns:xlink="http://www.w3.org/1999/xlink" content-type="dwc:institutional_code" xlink:type="simple">HITBC</named-content>!); THAILAND. Sakon Nakhon, near Phu Pha National Park, 12 August 2018, <italic>Liujx18009</italic> (<named-content xmlns:xlink="http://www.w3.org/1999/xlink" content-type="dwc:institutional_code" xlink:type="simple">KUN</named-content>!).</p></tp:treatment-sec></tp:taxon-treatment>
